# Supplementary material for: Characterization and engineering of broadly reactive monoclonal antibody against hepatitis B virus X protein that blocks its interaction with DDB1
Source: Sci Rep. 2019 Dec 30;9:20323. doi: 10.1038/s41598-019-56819-8 (PMC6937242; doi:10.1038/s41598-019-56819-8)
Supplement: Supplementary file 2 — Supplementary Table 8. [file 41598_2019_56819_MOESM2_ESM.xlsx]

## Sheet: Supplementary Table 8
Supplementary Information Characterization and engineering of broadly reactive monoclonal antibody against hepatitis B virus X protein that blocks its interaction with DDB1 Shuai Tao, Shaokun Pan, Chenjian Gu, Lili Wei, Ning Kang, Youhua Xie and Jing Liu
Supplementary Table 8 Results of MS raw data analysis using MaxQuant software
MaxQuant output for 2A7 heavy and light chain MS data are listed.

## Sheet: 2A7 Heavy Chain
Protein IDs	Majority protein IDs	Peptide counts (all)	Peptide counts (razor+unique)	Peptide counts (unique)	Fasta headers	Number of proteins	Peptides	Razor + unique peptides	Unique peptides	Sequence coverage [%]	Unique + razor sequence coverage [%]	Unique sequence coverage [%]	Mol. weight [kDa]	Sequence length	Sequence lengths	Q-value	Score	Intensity	MS/MS count	Only identified by site	Reverse	Potential contaminant	id	Peptide IDs	Peptide is razor	Mod. peptide IDs	Evidence IDs	MS/MS IDs	Best MS/MS	Oxidation (M) site IDs	Oxidation (M) site positions
2A7-VH	2A7-VH	4	4	4	2A7-VH	1	4	4	4	24.6	24.6	24.6	14.607	134	134	0	255.46	78853000	59				2	23;56;113;114	True;True;True;True	25;59;118;119	31;32;33;34;35;36;37;38;39;40;41;42;43;44;45;46;47;48;49;85;151;152;153;154;155;156;157;158;159;160;161;162	40;41;42;43;44;45;46;47;48;49;50;51;52;53;54;55;56;57;58;59;60;61;62;63;64;65;66;67;68;69;70;71;72;73;74;75;116;192;193;194;195;196;197;198;199;200;201;202;203;204;205;206;207;208;209;210;211;212;213;214	42;116;194;212
2A7-CH	2A7-CH	7	7	7	2A7-CH	1	7	7	7	18.8	18.8	18.8	35.912	324	324	0	323.31	24441000	31				0	9;10;11;25;88;156;157	True;True;True;True;True;True;True	9;10;11;12;13;28;92;93;162;163	9;10;11;12;13;14;15;16;52;124;125;126;212;213;214;215;216;217;218;219	9;10;11;12;13;14;15;16;17;18;19;20;21;22;78;79;162;163;164;165;269;270;271;272;273;274;275;276;277;278;279;280	9;14;20;78;162;270;280	0;1	234;274
CON__P00761	CON__P00761	2	2	2		1	2	2	2	7.8	7.8	7.8	24.409	231	231	0	65.344	13610000	16			+	10	80;150	True;True	83;156	112;113;114;115;200;201;202;203;204;205;206	144;145;146;147;148;149;150;151;152;257;258;259;260;261;262;263	145;258
CON__P04264	CON__P04264	22	22	16		1	22	22	16	28.7	28.7	23.4	66.017	644	644	0	323.31	8557300	29			+	19	3;24;35;37;45;46;58;66;77;85;86;104;105;115;116;122;127;128;143;152;162;163	True;True;True;True;True;True;True;True;True;True;True;True;True;True;True;True;True;True;True;True;True;True	3;26;27;38;40;48;49;61;69;80;89;90;109;110;120;121;127;132;133;149;158;168;169	3;50;51;62;64;65;73;74;75;87;95;108;121;122;142;143;163;164;170;175;176;193;208;224;225	3;76;77;89;91;92;93;103;104;105;118;126;140;158;159;160;181;182;183;215;216;222;223;228;229;249;250;265;287;288	3;77;89;92;104;105;118;126;140;159;160;182;183;215;216;222;228;229;250;265;287;288	2	296
CON__P35527	CON__P35527	12	12	12		1	12	12	12	25.7	25.7	25.7	62.129	623	623	0	143.18	5908900	16			+	27	34;38;39;40;49;60;67;90;112;119;135;142	True;True;True;True;True;True;True;True;True;True;True;True	37;41;42;43;52;63;70;95;117;124;140;141;148	61;66;67;68;78;89;96;128;150;167;183;184;192	88;94;95;96;97;108;120;127;167;190;191;219;237;238;246;247;248	88;94;95;97;108;120;127;167;190;219;237;247	4;5	157;245
CON__P13645;CON__ENSEMBL:ENSP00000377550;CON__P08730-1;CON__Q148H6;CON__Q7Z3Y7;CON__Q2M2I5;CON__Q14525;CON__Q9UE12;CON__Q15323;CON__P05784;CON__Q92764;CON__Q14532;CON__Q497I4;CON__O76015;CON__Q7Z3Y8;CON__O76013;CON__Q9Z2K1;CON__O76014;CON__Q3ZAW8;CON__REFSEQ:XP_986630	CON__P13645	17;3;3;3;3;3;1;1;1;1;1;1;1;1;1;1;1;1;1;1	17;3;3;3;3;3;1;1;1;1;1;1;1;1;1;1;1;1;1;1	10;0;0;0;0;0;0;0;0;0;0;0;0;0;0;0;0;0;0;0		20	17	17	10	23.1	23.1	13.7	59.51	593	593;420;437;464;486;525;404;416;416;423;425;448;455;456;459;467;469;471;474;476	0	236.62	4603500	19			+	22	5;18;50;69;73;74;75;76;84;96;107;120;125;132;133;155;165	True;True;True;True;True;True;True;True;True;True;True;True;True;True;True;True;True	5;20;53;72;76;77;78;79;87;88;101;112;125;130;137;138;161;171	5;24;79;98;103;104;105;106;107;119;120;134;145;168;173;180;181;211;227	5;32;33;109;129;135;136;137;138;139;156;157;173;185;220;226;234;235;268;290	5;33;109;129;135;136;137;138;157;173;185;220;226;234;235;268;290	3	291
CON__P35908v2;CON__P35908;CON__Q3TTY5	CON__P35908v2;CON__P35908	15;15;3	12;12;2	9;9;1	;	3	15	12	9	28.3	25.7	22.2	65.432	639	639;645;707	0	131.15	3957200	15			+	28	1;14;15;16;19;36;41;42;43;58;72;117;121;162;167	True;True;True;False;True;True;True;True;True;False;True;True;True;False;True	1;16;17;18;21;39;44;45;46;61;75;122;126;168;173	1;20;21;22;25;26;27;63;69;70;71;87;102;165;169;224;229	1;26;27;28;29;34;35;36;90;98;99;100;101;118;134;217;221;287;292	1;26;27;28;36;90;98;100;101;118;134;217;221;287;292
CON__Q7Z3Z0	CON__Q7Z3Z0	2	1	1		1	2	1	1	4.7	2.7	2.7	49.317	450	450	0	5.5668	2824900	1			+	38	18;101	False;True	20;106	24;139	32;33;178	33;178
CON__P02538;CON__Q8VED5;CON__H-INV:HIT000016045;CON__Q6IFZ6;CON__Q8N1N4-2;CON__Q7RTT2;CON__P07744;CON__Q7Z794;CON__P19013	CON__P02538	17;4;2;2;1;1;1;1;1	15;2;0;0;1;1;1;0;1	1;0;0;0;0;0;0;0;0		9	17	15	1	29.8	28	1.8	60.044	564	564;531;99;572;521;521;525;578;594	0	167.45	2402900	19			+	13	4;16;32;44;85;87;94;98;110;123;126;137;159;161;162;164;168	True;True;True;True;False;True;True;True;True;True;True;True;True;True;False;True;True	4;18;35;47;89;91;99;103;115;128;131;143;165;167;168;170;174	4;22;59;72;121;123;132;136;148;171;174;186;187;221;223;224;226;230	4;28;29;86;102;158;159;161;171;175;188;224;227;240;241;282;284;285;286;287;289;293	4;28;86;102;159;161;171;175;188;224;227;241;282;285;287;289;293
CON__P02769;CON__P02768-1	CON__P02769	11;2	11;2	11;2		2	11	11	11	16.1	16.1	16.1	69.293	607	607;609	0	138.65	1920100	13			+	18	6;21;30;54;59;71;79;82;83;97;158	True;True;True;True;True;True;True;True;True;True;True	6;23;33;57;62;74;82;85;86;102;164	6;29;57;83;88;100;101;111;117;118;135;220	6;38;84;113;114;119;131;132;133;143;154;155;174;281	6;38;84;114;119;132;143;154;155;174;281
CON__Q86YZ3	CON__Q86YZ3	9	9	9		1	9	9	9	15.9	15.9	15.9	282.39	2850	2850	0	90.962	1155800	10			+	39	47;48;51;52;91;92;95;131;166	True;True;True;True;True;True;True;True;True	50;51;54;55;96;97;100;136;172	76;77;80;81;129;130;133;179;228	106;107;110;111;168;169;172;232;233;291	106;107;110;111;168;169;172;233;291
CON__P08779;CON__P08727;CON__P19001	CON__P08779	7;2;2	4;0;0	4;0;0		3	7	4	4	17.3	11.6	11.6	51.267	473	473;400;403	0	30.143	522420	5			+	21	12;29;64;73;139;140;154	True;True;False;False;True;True;False	14;32;67;76;145;146;160	17;18;56;93;103;189;190;210	23;24;83;124;135;243;244;267	24;83;124;135;243;244;267
CON__P02662	CON__P02662	1	1	1		1	1	1	1	5.5	5.5	5.5	22.975	199	199	0	22.248	514510	1			+	14	53	TRUE	56	82	112	112
CON__P13647	CON__P13647	12	6	1		1	12	6	1	19.5	11.2	1.9	62.378	590	590	0	54.076	420340	6			+	24	31;44;63;85;94;108;111;124;146;148;161;162	False;False;True;False;False;True;True;True;True;True;False;False	34;47;66;89;99;113;116;129;152;154;167;168	58;72;92;121;132;146;149;172;196;198;223;224	85;102;123;158;159;171;186;189;225;253;255;284;285;286;287	85;102;123;159;171;186;189;225;253;255;285;287
2A7-MKC	2A7-MKC	2	2	2	2A7-MKC	1	2	2	2	15	15	15	11.934	107	107	0	14.876	368740	2				1	147;160	True;True	153;166	197;222	254;283	254;283
CON__P02533;CON__Q04695;CON__Q9QWL7;CON__Q6IFX2	CON__P02533;CON__Q04695;CON__Q9QWL7;CON__Q6IFX2	8;5;4;4	7;4;3;3	5;3;2;2	;;;	4	8	7	5	17.8	16.3	12.1	51.621	472	472;432;433;452	0	64.185	336160	6			+	11	13;28;61;64;73;106;141;154	True;True;True;True;False;True;True;True	15;31;64;67;76;111;147;160	19;55;90;93;103;144;191;210	25;82;121;124;135;184;245;267	25;82;121;124;135;184;245;267
CON__P02666	CON__P02666	2	2	2		1	2	2	2	7.2	7.2	7.2	23.583	209	209	0	17.376	273620	2			+	16	62;153	True;True	65;159	91;209	122;266	122;266
CON__P05787;CON__H-INV:HIT000292931	CON__P05787	4;1	2;1	1;0		2	4	2	1	7.5	5.4	2.9	53.704	483	483;443	0	16.142	206600	1			+	20	20;85;100;162	True;False;True;False	22;89;105;168	28;121;138;224	37;158;159;177;287	37;159;177;287
2A7-VL1	2A7-VL1	1	1	1	2A7-VL1	1	1	1	1	9.2	9.2	9.2	12.951	120	120	0	6.6792	170600	1				3	27	TRUE	30	54	81	81
CON__Q8BGZ7	CON__Q8BGZ7	5	1	1		1	5	1	1	9.8	2.2	2.2	59.74	551	551	0	5.5529	158470	0			+	40	0;32;126;162;164	True;False;False;False;False	0;35;131;168;170	0;59;174;224;226	0;86;227;287;289	0;86;227;287;289
CON__P02754	CON__P02754	3	3	3		1	3	3	3	17.9	17.9	17.9	18.281	162	162	0	66.836	141970	2			+	17	7;57;144	True;True;True	7;60;150	7;86;194	7;117;251	7;117;251
CON__P48668;CON__P04259;CON__P50446	CON__P48668;CON__P04259	17;15;7	2;2;1	1;1;0	;	3	17	2	1	29.8	3.9	1.8	60.024	564	564;564;553	0	16.734	137970	2			+	29	4;16;31;44;85;87;94;98;109;123;126;137;159;161;162;164;168	False;False;True;False;False;False;False;False;True;False;False;False;False;False;False;False;False	4;18;34;47;89;91;99;103;114;128;131;143;165;167;168;170;174	4;22;58;72;121;123;132;136;147;171;174;186;187;221;223;224;226;230	4;28;29;85;102;158;159;161;171;175;187;224;227;240;241;282;284;285;286;287;289;293	4;28;85;102;159;161;171;175;187;224;227;241;282;285;287;289;293
CON__P20930	CON__P20930	3	3	3		1	3	3	3	0.8	0.8	0.8	435.16	4061	4061	0	17.634	127340	3			+	26	55;70;93	True;True;True	58;73;98	84;99;131	115;130;170	115;130;170
CON__P02663	CON__P02663	3	3	3		1	3	3	3	12.1	12.1	12.1	24.348	207	207	0	17.491	89887	3			+	15	65;81;149	True;True;True	68;84;155	94;116;199	125;153;256	125;153;256
CON__Q5XKE5;CON__Q3KNV1;CON__P08729	CON__Q5XKE5	3;1;1	1;1;1	0;0;0		3	3	1	0	5.6	1.9	0	57.809	535	535;469;469	0	5.7279	79854	1			+	37	2;32;44	True;False;False	2;35;47	2;59;72	2;86;102	2;86;102
CON__ENSEMBL:ENSBTAP00000024146	CON__ENSEMBL:ENSBTAP00000024146	1	1	1		1	1	1	1	0.8	0.8	0.8	164.34	1477	1477	0	5.6034	64520	0			+	8	78	TRUE	81	109;110	141;142	142
CON__Q9DCV7	CON__Q9DCV7	2	1	1		1	2	1	1	3.7	1.5	1.5	50.708	457	457	0	5.5503	47553	1			+	41	2;134	False;True	2;139	2;182	2;236	2;236
CON__Q28107	CON__Q28107	1	1	1		1	1	1	1	0.6	0.6	0.6	248.98	2211	2211	0	5.9336	45800	1			+	33	118	TRUE	123	166	218	218
CON__Q9H552	CON__Q9H552	2	1	1		1	2	1	1	6.2	3.8	3.8	55.151	499	499	0	6.0565	34936	2			+	42	17;100	True;False	19;105	23;138	30;31;177	31;177
CON__P13646-1	CON__P13646-1	2	1	1		1	2	1	1	3.9	1.5	1.5	49.586	458	458	0	5.5503	29045	1			+	23	96;145	False;True	101;151	134;195	173;252	173;252
CON__Q14CN4-1;CON__Q6IME9;CON__Q3SY84;CON__Q9R0H5;CON__Q7RTS7;CON__Q6NXH9;CON__Q32MB2	CON__Q14CN4-1;CON__Q6IME9;CON__Q3SY84;CON__Q9R0H5;CON__Q7RTS7;CON__Q6NXH9;CON__Q32MB2	2;1;1;1;1;1;1	1;0;0;0;0;0;0	1;0;0;0;0;0;0	;;;;;;	7	2	1	1	3.3	1.8	1.8	55.877	511	511;520;523;524;529;539;540	0	5.6043	25159	1			+	31	14;129	False;True	16;134	20;177	26;230	26;230
CON__P02535-1	CON__P02535-1	7	1	1		1	7	1	1	10.4	1.8	1.8	57.769	570	570	0	5.5811	21372	1			+	12	5;73;74;75;96;107;130	False;False;False;False;False;False;True	5;76;77;78;101;112;135	5;103;104;105;134;145;178	5;135;136;137;173;185;231	5;135;136;137;173;185;231
CON__Q5D862	CON__Q5D862	1	1	1		1	1	1	1	0.5	0.5	0.5	248.07	2391	2391	0	5.7196	15187	1			+	36	33	TRUE	36	60	87	87
CON__Q0VBK2	CON__Q0VBK2	1	1	1		1	1	1	1	2.7	2.7	2.7	50.66	452	452	0	5.6121	14869	0			+	30	103	TRUE	108	141	180	180
CON__P13717	CON__P13717	1	1	1		1	1	1	1	3.4	3.4	3.4	28.944	266	266	0	5.7134	11526	1			+	25	22	TRUE	24	30	39	39
CON__REFSEQ:XP_585019	CON__REFSEQ:XP_585019	1	1	1		1	1	1	1	1.2	1.2	1.2	69.561	604	604	0	5.5503	9622.4	1			+	43	8	TRUE	8	8	8	8
CON__A3EZ79;CON__A3EZ82	CON__A3EZ79;CON__A3EZ82	1;1	1;1	1;1	;	2	1	1	1	1.6	1.6	1.6	45.048	449	449;476	0	5.5515	9102.6	0			+	5	89	TRUE	94	127	166	166
CON__Q3KUS7	CON__Q3KUS7	1	1	1		1	1	1	1	0.9	0.9	0.9	85.411	760	760	0	5.5503	6898.9	1			+	35	138	TRUE	144	188	242	242
CON__O95678	CON__O95678	6	1	1		1	6	1	1	11.6	2.2	2.2	59.504	551	551	0	5.6012	6784.9	0			+	9	32;126;136;159;162;164	False;False;True;False;False;False	35;131;142;165;168;170	59;174;185;221;224;226	86;227;239;282;287;289	86;227;239;282;287;289
CON__Q2TBQ1	CON__Q2TBQ1	1	1	1		1	1	1	1	1.1	1.1	1.1	75.166	661	661	0	5.5503	5766.6	1			+	34	151	TRUE	157	207	264	264
CON__A2A5Y0;CON__A2AB72	CON__A2A5Y0;CON__A2AB72	2;2	1;1	1;1	;	2	2	1	1	3.6	1.9	1.9	47.117	416	416;453	0	5.7928	0	1			+	4	26;73	True;False	29;76	53;103	80;135	80;135
CON__ENSEMBL:ENSBTAP00000016046	CON__ENSEMBL:ENSBTAP00000016046	1	1	1		1	1	1	1	1	1	1	77.456	706	706	0	5.6481	0	1			+	7	102	TRUE	107	140	179	179
CON__Q1A7A4	CON__Q1A7A4	1	1	1		1	1	1	1	0.6	0.6	0.6	188.74	1677	1677	0	5.5928	0	1			+	32	68	TRUE	71	97	128	128
CON__ENSEMBL:ENSBTAP00000001528	CON__ENSEMBL:ENSBTAP00000001528	1	1	1		1	1	1	1	0.7	0.7	0.7	137.98	1222	1222	0	5.5571	0	1			+	6	99	TRUE	104	137	176	176

## Sheet: 2A7 Light Chain
Protein IDs	Majority protein IDs	Peptide counts (all)	Peptide counts (razor+unique)	Peptide counts (unique)	Fasta headers	Number of proteins	Peptides	Razor + unique peptides	Unique peptides	Sequence coverage [%]	Unique + razor sequence coverage [%]	Unique sequence coverage [%]	Mol. weight [kDa]	Sequence length	Sequence lengths	Q-value	Score	Intensity	MS/MS count	Only identified by site	Reverse	Potential contaminant	id	Peptide IDs	Peptide is razor	Mod. peptide IDs	Evidence IDs	MS/MS IDs	Best MS/MS	Oxidation (M) site IDs	Oxidation (M) site positions
2A7-MKC	2A7-MKC	5	5	5	2A7-MKC	1	5	5	5	42.1	42.1	42.1	11.934	107	107	0	78.451	93869000	90				1	73;75;189;190;205	True;True;True;True;True	76;78;199;200;216	109;111;262;263;264;265;266;267;268;269;270;271;272;273;274;275;276;277;278;279;302;303;304;305;306;307;308;309;310;311;312;313;314;315;316;317;318;319;320;321;322;323;324;325;326;327;328;329;330;331;332;333;334	144;146;327;328;329;330;331;332;333;334;335;336;337;338;339;340;341;342;343;344;345;346;347;348;349;350;351;352;353;354;355;356;357;358;359;360;385;386;387;388;389;390;391;392;393;394;395;396;397;398;399;400;401;402;403;404;405;406;407;408;409;410;411;412;413;414;415;416;417;418;419;420;421;422;423;424;425;426;427;428;429;430;431;432;433;434;435;436;437;438;439;440	144;146;328;360;389
2A7-VL1	2A7-VL1	2	2	2	2A7-VL1	1	2	2	2	12.5	12.5	12.5	12.951	120	120	0	87.299	89176000	35				3	27;28	True;True	30;31	38;39;40;41;42;43;44;45;46;47;48;49;50;51;52;53;54;55;56;57;58	47;48;49;50;51;52;53;54;55;56;57;58;59;60;61;62;63;64;65;66;67;68;69;70;71;72;73;74;75;76;77;78;79;80;81	53;81
CON__P04264;CON__H-INV:HIT000016045	CON__P04264	34;3	34;3	23;0		2	34	34	23	49.8	49.8	40.8	66.017	644	644;99	0	323.31	32089000	63			+	19	2;22;24;39;45;48;57;61;62;64;76;87;100;101;104;116;117;118;119;128;138;139;146;156;157;162;167;170;185;186;194;204;206;208	True;True;True;True;True;True;True;True;True;True;True;True;True;True;True;True;True;True;True;True;True;True;True;True;True;True;True;True;True;True;True;True;True;True	2;23;24;26;27;42;48;51;60;64;65;67;79;90;91;105;106;109;123;124;125;126;127;128;137;147;148;155;165;166;171;176;179;195;196;204;215;217;219	2;31;32;34;35;69;76;80;91;95;96;98;112;123;124;125;140;141;142;145;146;167;168;169;170;171;172;173;174;175;176;177;186;197;198;205;218;219;220;228;229;235;238;256;257;258;259;289;301;335;336;338	2;3;40;41;43;44;93;100;106;107;120;121;122;126;127;129;147;159;160;161;178;179;180;183;184;210;211;212;213;214;215;216;217;218;219;220;221;222;223;233;245;246;247;254;269;270;271;272;282;283;284;291;294;318;319;320;321;322;323;324;371;383;384;441;442;444	3;41;43;93;100;107;121;126;127;129;147;159;178;180;184;210;213;222;223;233;246;247;254;269;271;283;291;294;318;321;371;384;441;444	2;3;4;5	259;262;296;469
CON__P35908v2;CON__P35908;CON__Q6NXH9;CON__Q7Z794	CON__P35908v2;CON__P35908	27;27;3;3	24;24;2;1	18;18;0;0	;	4	27	24	18	39.9	36.8	28	65.432	639	639;645;539;578	0	323.31	17337000	39			+	27	0;12;14;25;33;39;44;47;51;52;53;55;60;65;76;93;102;103;122;158;161;176;177;206;212;213;215	True;True;True;True;True;False;True;True;True;True;True;True;True;True;False;True;True;True;True;True;True;True;True;False;True;True;True	0;12;14;28;36;42;47;50;54;55;56;58;63;68;79;98;107;108;131;167;170;186;187;217;223;224;226	0;12;14;15;16;17;36;63;69;75;78;79;84;85;86;89;94;99;100;101;112;132;133;143;144;180;221;227;245;246;247;335;336;342;343;345	0;13;15;16;17;18;19;45;86;93;99;102;103;104;105;113;114;115;118;125;130;131;132;133;134;135;147;168;169;181;182;226;273;281;302;303;304;305;441;442;448;449;451	0;13;16;45;86;93;99;103;113;114;115;118;125;131;147;168;181;182;226;273;281;302;305;441;448;449;451
CON__P13645;CON__Q7Z3Y7;CON__P08730-1;CON__ENSEMBL:ENSP00000377550;CON__P19012;CON__Q2M2I5;CON__P19001;CON__P13646-1;CON__Q14525;CON__Q9UE12;CON__Q15323;CON__A2A5Y0;CON__P05784;CON__Q92764;CON__Q14532;CON__A2AB72;CON__Q497I4;CON__O76015;CON__O76013;CON__Q7Z3Y9;CON__O76014;CON__Q99456	CON__P13645	23;5;4;3;3;3;2;2;1;1;1;1;1;1;1;1;1;1;1;1;1;1	23;5;4;3;3;3;2;2;1;1;1;1;1;1;1;1;1;1;1;1;1;1	10;1;0;0;0;0;0;0;0;0;0;0;0;0;0;0;0;0;0;0;0;0		22	23	23	10	31.2	31.2	17.2	59.51	593	593;486;437;420;456;525;403;458;404;416;416;416;423;425;448;453;455;456;467;468;471;494	0	323.31	16584000	43			+	23	8;18;26;66;78;84;86;89;90;94;95;97;113;130;132;141;142;160;165;174;201;210;216	True;True;True;True;True;True;True;True;True;True;True;True;True;True;True;True;True;True;True;True;True;True;True	8;18;29;69;81;87;89;93;94;95;99;100;102;119;120;139;141;150;151;169;174;183;211;212;221;227	8;21;22;23;24;37;102;114;120;122;127;128;129;134;135;137;160;161;162;163;164;188;191;200;201;223;224;225;226;232;233;242;296;297;298;340;346	9;23;24;25;26;46;136;149;155;157;158;163;164;165;170;171;172;173;175;201;202;203;204;205;206;207;236;239;249;250;275;276;277;278;279;280;287;288;298;378;379;380;446;452	9;25;46;136;149;155;157;163;165;171;172;175;204;236;239;249;250;276;287;298;380;446;452	1;6	150;291
CON__P00761	CON__P00761	2	2	2		1	2	2	2	7.8	7.8	7.8	24.409	231	231	0	51.581	14315000	14			+	8	106;193	True;True	111;203	149;150;151;282;283;284;285;286;287;288	187;188;189;190;191;192;363;364;365;366;367;368;369;370	188;363
CON__P35527	CON__P35527	17	17	17		1	17	17	17	30	30	30	62.129	623	623	0	206.61	13339000	27			+	26	34;42;49;50;59;77;81;82;83;88;112;127;148;149;159;175;198	True;True;True;True;True;True;True;True;True;True;True;True;True;True;True;True;True	37;45;52;53;62;80;84;85;86;92;117;118;136;157;158;168;184;185;208	64;72;73;81;82;83;93;113;117;118;119;126;158;159;185;207;208;209;222;243;244;293	87;96;97;108;109;110;111;112;124;148;152;153;154;162;199;200;231;232;256;257;258;259;274;299;300;301;375	87;97;109;112;124;148;152;153;154;162;200;231;256;259;274;300;375	7;8	157;234
CON__P02769;CON__P02768-1	CON__P02769	8;2	8;2	8;2		2	8	8	8	11.7	11.7	11.7	69.293	607	607;609	0	59.887	4583900	9			+	17	20;72;92;105;108;133;187;197	True;True;True;True;True;True;True;True	21;75;97;110;113;142;197;207	28;108;131;147;148;154;192;260;292	31;143;167;185;186;195;240;325;374	31;143;167;185;195;240;325;374
2A7-VL2term	2A7-VL2term	4	4	4	2A7-VL2term	1	4	4	4	36.5	36.5	36.5	12.613	115	115	0	71.337	4326200	8				4	9;19;40;179	True;True;True;True	9;19;20;43;189	9;25;26;27;70;249	10;27;28;29;30;94;307;308	10;27;94;307	0	4
CON__Q86YZ3	CON__Q86YZ3	13	13	13		1	13	13	13	15.1	15.1	15.1	282.39	2850	2850	0	213.6	3284200	14			+	41	46;54;58;67;68;69;125;131;153;171;172;173;211	True;True;True;True;True;True;True;True;True;True;True;True;True	49;57;61;70;71;72;134;140;162;180;181;182;222	77;87;88;92;103;104;105;183;189;190;215;239;240;241;341	101;116;117;123;137;138;139;229;237;238;266;295;296;297;447	101;116;123;137;138;139;229;237;266;295;296;297;447
2A7-VH	2A7-VH	3	3	3	2A7-VH	1	3	3	3	12.7	12.7	12.7	14.607	134	134	0	76.006	2391800	13				2	21;150;151	True;True;True	22;159;160	29;30;210;211;212;213	32;33;34;35;36;37;38;39;260;261;262;263;264	38;260;264
CON__P02538;CON__Q8VED5;CON__O95678;CON__H-INV:HIT000292931;CON__Q9DCV7;CON__Q3KNV1;CON__P08729;CON__Q9H552;CON__Q8N1N4-2;CON__Q7RTT2;CON__Q9NSB2;CON__Q6ISB0;CON__REFSEQ:XP_932229;CON__Q61726;CON__O43790;CON__Q6NT21;CON__P78385;CON__Q14533;CON__P78386	CON__P02538	20;7;7;2;2;2;2;2;2;2;2;2;1;1;1;1;1;1;1	15;3;5;1;1;1;1;0;2;2;1;1;1;1;1;1;1;1;1	1;0;0;0;0;0;0;0;0;0;0;0;0;0;0;0;0;0;0		19	20	15	1	29.6	25	1.8	60.044	564	564;531;551;443;457;469;469;499;521;521;600;600;345;479;486;493;493;505;507	0	119.17	2332200	17			+	11	3;6;14;16;33;36;37;56;63;116;117;120;129;134;145;163;166;178;206;217	True;True;False;True;False;True;True;True;True;False;False;True;True;True;True;True;True;True;False;True	3;6;14;16;36;39;40;59;66;123;124;129;138;143;154;172;175;188;217;228	3;6;14;15;16;17;19;63;66;67;90;97;167;168;169;178;187;193;204;230;234;248;335;336;347	4;7;15;16;17;18;19;21;86;89;90;119;128;210;211;212;213;214;215;224;234;235;241;253;285;289;290;306;441;442;453	4;7;16;21;86;89;90;119;128;210;213;224;234;241;253;285;289;306;441;453
CON__P13647	CON__P13647	20	12	2		1	20	12	2	26.6	18.1	3.4	62.378	590	590	0	118.81	2328300	13			+	24	13;33;36;56;63;85;116;117;129;143;147;164;169;180;182;188;191;200;206;209	True;False;False;False;False;True;False;False;False;True;True;True;True;True;True;True;True;True;False;True	13;36;39;59;66;88;123;124;138;152;156;173;178;190;192;198;201;210;217;220	13;63;66;90;97;121;167;168;169;187;202;206;231;237;250;253;261;280;295;335;336;339	14;86;89;119;128;156;210;211;212;213;214;215;234;235;251;255;286;293;309;310;311;315;326;361;377;441;442;445	14;86;89;119;128;156;210;213;234;251;255;286;293;311;315;326;361;377;441;445
CON__P02533;CON__Q6IFX2;CON__Q61782;CON__P35900;CON__Q9D312	CON__P02533	9;4;1;1;1	6;3;1;1;1	3;1;0;0;0		5	9	6	3	19.1	13.8	6.8	51.621	472	472;452;93;424;431	0	41.605	1051500	6			+	9	11;23;31;94;95;98;115;184;201	True;True;True;False;False;True;True;True;False	11;25;34;99;100;103;122;194;211;212	11;33;61;134;135;138;166;255;296;297;298	12;42;84;170;171;172;173;176;209;317;378;379;380	12;42;84;171;172;176;209;317;380	1	119
CON__ENSEMBL:ENSBTAP00000038253	CON__ENSEMBL:ENSBTAP00000038253	9	1	1		1	9	1	1	11.9	1.8	1.8	63.165	606	606	0	6.8161	968630	1			+	7	14;24;39;93;100;121;138;167;206	False;False;False;False;False;True;False;False;False	14;26;27;42;98;105;130;147;176;217	14;15;16;17;34;35;69;132;133;140;141;179;197;235;335;336	15;16;17;18;19;43;44;93;168;169;178;179;225;245;246;291;441;442	16;43;93;168;178;225;246;291;441	2	465
CON__P02666	CON__P02666	3	3	3		1	3	3	3	11	11	11	23.583	209	209	0	32.464	439540	4			+	14	71;79;195	True;True;True	74;82;205	107;115;290	141;142;150;372	141;150;372
CON__P02662	CON__P02662	1	1	1		1	1	1	1	5.5	5.5	5.5	22.975	199	199	0	11.465	404030	1			+	12	70	TRUE	73	106	140	140
CON__P48668;CON__P04259	CON__P48668;CON__P04259	19;17	1;1	1;1	;	2	19	1	1	28.7	1.8	1.8	60.024	564	564;564	0	6.8852	266720	1			+	28	3;6;14;16;33;36;56;63;116;117;120;129;134;144;163;166;178;206;217	False;False;False;False;False;False;False;False;False;False;False;False;False;True;False;False;False;False;False	3;6;14;16;36;39;59;66;123;124;129;138;143;153;172;175;188;217;228	3;6;14;15;16;17;19;63;66;90;97;167;168;169;178;187;193;203;230;234;248;335;336;347	4;7;15;16;17;18;19;21;86;89;119;128;210;211;212;213;214;215;224;234;235;241;252;285;289;290;306;441;442;453	4;7;16;21;86;89;119;128;210;213;224;234;241;252;285;289;306;441;453
CON__P08779;CON__Q9Z2K1;CON__Q3ZAW8	CON__P08779;CON__Q9Z2K1;CON__Q3ZAW8	7;4;4	3;1;1	3;1;1	;;	3	7	3	3	16.1	8.7	8.7	51.267	473	473;469;474	0	27.851	170690	5			+	22	32;94;95;98;114;181;201	True;False;False;False;True;True;False	35;99;100;103;121;191;211;212	62;134;135;138;165;251;252;296;297;298	85;170;171;172;173;176;208;312;313;314;378;379;380	85;171;172;176;208;312;380	1	121
CON__Q3SY84	CON__Q3SY84	4	1	1		1	4	1	1	6.7	1.5	1.5	57.249	523	523	0	8.138	144130	1			+	37	12;33;38;140	False;False;False;True	12;36;41;149	12;63;68;199	13;86;91;92;248	13;86;92;248
CON__Q04695;CON__Q9QWL7;CON__P08727;CON__Q9C075;CON__Q99PS0	CON__Q04695;CON__Q9QWL7	8;8;3;1;1	3;3;1;1;1	3;3;1;1;1	;	5	8	3	3	17.8	6.5	6.5	48.105	432	432;433;400;422;422	0	20.533	107640	2			+	30	1;17;31;35;94;95;98;115	True;True;False;True;False;False;False;False	1;17;34;38;99;100;103;122	1;20;61;65;134;135;138;166	1;22;84;88;170;171;172;173;176;209	1;22;84;88;171;172;176;209	9	206
CON__P05787	CON__P05787	7	2	2		1	7	2	2	8.7	3.7	3.7	53.704	483	483	0	12.561	104940	2			+	20	33;36;109;116;117;155;206	False;False;True;False;False;True;False	36;39;114;123;124;164;217	63;66;155;167;168;169;217;335;336	86;89;196;210;211;212;213;214;215;268;441;442	86;89;196;210;213;268;441
CON__P02663	CON__P02663	3	3	3		1	3	3	3	8.2	8.2	8.2	24.348	207	207	0	19.85	96047	4			+	13	107;183;192	True;True;True	112;193;202	152;153;254;281	193;194;316;362	194;316;362
CON__Q9R0H5	CON__Q9R0H5	4	1	1		1	4	1	1	6.9	1.7	1.7	57.382	524	524	0	5.6557	55372	1			+	43	12;33;39;43	False;False;False;True	12;36;42;46	12;63;69;74	13;86;93;98	13;86;93;98
CON__Q14CN4-1;CON__Q6IME9;CON__Q7RTS7;CON__Q32MB2	CON__Q14CN4-1;CON__Q6IME9;CON__Q7RTS7;CON__Q32MB2	5;3;3;3	3;1;1;1	2;0;0;0	;;;	4	5	3	2	9.8	6.8	4.5	55.877	511	511;520;529;540	0	27.473	53199	4			+	33	5;12;33;38;168	True;False;False;True;True	5;12;36;41;177	5;12;63;68;236	6;13;86;91;92;292	6;13;86;92;292
CON__Q5D862	CON__Q5D862	2	2	2		1	2	2	2	1	1	1	248.07	2391	2391	0	14.017	53192	2			+	38	15;30	True;True	15;33	18;60	20;83	20;83
CON__P04258	CON__P04258	2	2	2		1	2	2	2	1	1	1	138.44	1466	1466	0	11.072	44618	0			+	18	111;123	True;True	116;132	157;181	198;227	198;227
2A7-CH	2A7-CH	1	1	1	2A7-CH	1	1	1	1	3.7	3.7	3.7	35.912	324	324	0	6.0219	43814	1				0	196	TRUE	206	291	373	373
CON__P20930	CON__P20930	2	2	2		1	2	2	2	1.7	1.7	1.7	435.16	4061	4061	0	10.94	24997	1			+	25	126;154	True;True	135;163	184;216	230;267	230;267
CON__P02754	CON__P02754	1	1	1		1	1	1	1	4.3	4.3	4.3	18.281	162	162	0	5.8686	20420	0			+	16	10	TRUE	10	10	11	11
CON__Q2HJF0	CON__Q2HJF0	2	2	2		1	2	2	2	7.4	7.4	7.4	69.182	622	622	0	10.935	20339	1			+	35	91;124	True;True	96;133	130;182	166;228	166;228
CON__Q9TRI1	CON__Q9TRI1	1	1	1		1	1	1	1	0.7	0.7	0.7	106.19	946	946	0	5.5941	12430	0			+	44	135	TRUE	144	194	242	242
CON__P02535-1	CON__P02535-1	11	1	1		1	11	1	1	15.8	1.2	1.2	57.769	570	570	0	5.7595	11576	0			+	10	8;26;78;94;96;97;130;132;141;142;201	False;False;False;False;True;False;False;False;False;False;False	8;29;81;99;101;102;139;141;150;151;211;212	8;37;114;134;136;137;188;191;200;201;296;297;298	9;46;149;170;171;174;175;236;239;249;250;378;379;380	9;46;149;171;174;175;236;239;249;250;380	1	148
CON__P01030;CON__ENSEMBL:ENSBTAP00000007350	CON__P01030;CON__ENSEMBL:ENSBTAP00000007350	1;1	1;1	1;1	;	2	1	1	1	0.6	0.6	0.6	192.79	1741	1741;1742	0	6.0335	10874	1			+	6	80	TRUE	83	116	151	151
CON__Q01546	CON__Q01546	9	1	1		1	9	1	1	9.7	1.3	1.3	65.87	638	638	0	5.5591	10385	0			+	29	4;12;25;33;36;37;63;93;206	True;False;False;False;False;False;False;False;False	4;12;28;36;39;40;66;98;217	4;12;36;63;66;67;97;132;133;335;336	5;13;45;86;89;90;128;168;169;441;442	5;13;45;86;89;90;128;168;441
CON__REFSEQ:XP_986630	CON__REFSEQ:XP_986630	3	2	2		1	3	2	2	7.1	5.7	5.7	53.728	476	476	0	11.035	9692.6	1			+	45	94;110;136	False;True;True	99;115;145	134;156;195	170;171;197;243	171;197;243
CON__P07744	CON__P07744	5	2	2		1	5	2	2	6.5	2.9	2.9	56.283	525	525	0	12.602	9100.6	2			+	21	7;33;36;37;74	True;False;False;False;True	7;36;39;40;77	7;63;66;67;110	8;86;89;90;145	8;86;89;90;145
CON__Q2UVX4	CON__Q2UVX4	2	2	2		1	2	2	2	1.3	1.3	1.3	187.37	1662	1662	0	11.045	0	2			+	36	29;203	True;True	32;214	59;300	82;382	82;382
CON__P02668	CON__P02668	1	1	1		1	1	1	1	5.9	5.9	5.9	18.974	169	169	0	5.9196	0	1			+	15	214	TRUE	225	344	450	450
CON__A2A4G1	CON__A2A4G1	5	1	1		1	5	1	1	8.8	1.5	1.5	49.493	456	456	0	5.733	0	1			+	5	89;94;95;201;202	False;False;False;False;True	93;99;100;211;212;213	127;134;135;296;297;298;299	163;170;171;172;173;378;379;380;381	163;171;172;380;381	1	102
CON__Q28107	CON__Q28107	1	1	1		1	1	1	1	0.4	0.4	0.4	248.98	2211	2211	0	5.7045	0	1			+	34	41	TRUE	44	71	95	95
CON__Q148H6	CON__Q148H6	4	1	1		1	4	1	1	7.5	2.2	2.2	50.775	464	464	0	5.63	0	1			+	32	18;94;199;201	False;False;True;False	18;99;209;211;212	21;22;23;24;134;294;296;297;298	23;24;25;26;170;171;376;378;379;380	25;171;376;380	1	90
CON__Q0VBK2	CON__Q0VBK2	1	1	1		1	1	1	1	2.2	2.2	2.2	50.66	452	452	0	5.5758	0	1			+	31	152	TRUE	161	214	265	265
CON__Q8BGZ7	CON__Q8BGZ7	7	1	1		1	7	1	1	10.7	3.4	3.4	59.74	551	551	0	5.5537	0	1			+	42	33;36;37;63;166;206;207	False;False;False;False;False;False;True	36;39;40;66;175;217;218	63;66;67;97;234;335;336;337	86;89;90;128;289;290;441;442;443	86;89;90;128;289;441;443
CON__Q7Z3Y8	CON__Q7Z3Y8	4	1	1		1	4	1	1	10.5	4.8	4.8	49.823	459	459	1	-2	0	1	+		+	39	18;89;99;201	False;False;True;False	18;93;104;211;212	21;22;23;24;127;139;296;297;298	23;24;25;26;163;177;378;379;380	25;163;177;380	1	88
CON__Q7Z3Z0	CON__Q7Z3Z0	3	1	1		1	3	1	1	6.4	2.4	2.4	49.317	450	450	1	-2	0	1	+		+	40	18;137;201	False;True;False	18;146;211;212	21;22;23;24;196;296;297;298	23;24;25;26;244;378;379;380	25;244;380	1	83
